# Supplementary material for: Evaluation of the Efficacy of Three Antagonistic Bacteria Strains in the Management of Fire Blight
Source: Int J Mol Sci. 2025 May 7;26(9):4438. doi: 10.3390/ijms26094438 (PMC12072930; doi:10.3390/ijms26094438)
Supplement: Supplementary file 1 [file ijms-26-04438-s001.zip]

Archive with 1 entries (1 files):
- ijms-3581146-supplementary.pdf
